# Supplementary material for: High-Resolution Free-Breathing Quantitative First-Pass Perfusion Cardiac MR Using Dual-Echo Dixon With Spatio-Temporal Acceleration
Source: Front Cardiovasc Med. 2022 Apr 29;9:884221. doi: 10.3389/fcvm.2022.884221 (PMC9099052; doi:10.3389/fcvm.2022.884221)
Supplement: Supplementary Table 1 — Patients Characteristics. [file Table_1.XLS]

## Sheet: Table 1
Patient Number	Age (years)	BMI (kg/m2)	BSA (m2)	LVEDVi (ml/m2)	LVEF (%)	Resting HR (bpm)	Sex
0 (2x FOSTERS)	46	17.7	1.8	206	18	63	M
1	51	27.4	2.0	125	45	83	M
2	56	24.9	2.1	118	37	58	M
3	78	26.7	1.8	126	33	72	M
4	48	27.5	2.2	94	60	73	F
5	58	24.7	2.0	80	68	49	M
6	64	27.2	2.2	94	55	60	M
7	39	30.1	1.9	75	66	68	F
8	74	20.4	1.6	81	73	71	F
9	36	31.1	2.1	92	57	77	F
10	72	28.7	2.1	82	41	76	M
11	39	28.1	2.0	95	50	57	M
Abbreviations: BMI, body mass index; BSA, body surface area; LVEDVi, left ventricular end-diastolic volume index; LVEF, left ventricular ejection fraction; HR, heart rate.
